# Supplementary material for: Evaluation of morphological variations of mandibular bone in adult bruxers using CBCT: A cross-sectional study
Source: PLoS One. 2026 Feb 5;21(2):e0342472. doi: 10.1371/journal.pone.0342472 (PMC12875488; doi:10.1371/journal.pone.0342472)
Supplement: S1 Table — (CSV) [file pone.0342472.s002.csv]

id	Bruxer	Age	Sex	d31	d33	d34	d36	d41	d43	d44	d46
52	1	58	1	728.954	648.144	246.285	757.43	428.346	480.627	289.252	279.094
46	1	32	0	619.374	166.849	226.465	88.2946	700.285	385.476	247.302	113.566
95	1	32	1	609.378	620.134	326.476	577.773	577.43	495.042	222.528	416.509
4	1	66	0	596.369	716.999	886.543	290.492	1008.19	729.924	780.92	295.686
5	1	37	1	722.312	918.219	385.802	490.729	788.244	943.41		255.118
6	1	28	1	485.18	638.469	845.19	642.787	440.25	422.241	435.643	697.974
7	1	30	0	511.691	142.538	231.542	-79.0346	353.741	613.218	247.807	462.026
96	1	24	0	645.445	477.569	486.96	133.035	353.241	590.924	616.779	355.354
9	1	23	1	716.278	401.262	537.076	150.644	751.025	449.847	454.996	70.751
10	1	53	0	882.55	685.15	717.142	445.493	959.222	941.687	516.061	142.007
11	1	23	1	834.333	539.176	313.906	467.059	683.202	499.992	336.391	298.418
12	1	26	1	591.216	202.851	301.747	112.819	454.386	855.795	464.813	44.0559
68	1	21	1	510.031	480.282	488.027	104.344	595.828	567.401	428.602	78.3569
14	1	22	1	582.402	322.473	309.563	151.716	553.395	354.375	423.105	348.23
39	1	20	1	826.311	748.988	530.731	243.111	618.84	1281.52	638.398	333.827
16	0	22	0	185.356	219.389	175.12	200.832	263.821	245.884	207.651	148.867
17	0	59	0	368.984	287.936	227.42		455.862	206.491	249.082	180.013
18	0	27	0	985.612	737.435	257.524	111.269	958.388	452.719	279.2	75.5772
19	0	48	0	800.592	396.977	315.996	155.411	737.125	648.614	316.248	422.083
70	0	20	0	761.191	644.952	143.881	-14.1193	779.857	469.174	360.985	10.423
77	0	21	1	414.603	378.881	255.87	233.395	563.065	251.496	313.161	252.657
22	0	60	1	654.883	892.459	752.008		659.802	818.114	460.2	1322.1
23	0	21	1	429.911	399.145	319.458	106.704	697.732	331.888	248.559	224.486
24	0	61	1	611.222	436.023	520.771	193.404	739.705	439.757	387.347	145.52
25	0	29	1	735.455	867.801	682.005	655.424	897.025	882.612	826.395	553.445
101	0	22	0	363.658	568.008	584.633	153.054	503.173	600.599	442.481	171.714
27	0	39	1	235.683	428.746	534.789	75.1886	419.989	297.898	487.87	614.063
28	0	63	1	773.414	1325.56	513.291	1021.84	715.044	607.174	567.714
29	0	24	0	880.808	769.124	560.765	388.529	652.499	894.085	730.638	437.494
30	0	19	1	974.682	365.612	326.755	197.97	995.386	320.669	403.712	256.37
97	0	22	1	593.035	735.035	127.947	69.3684	462.579	664.923	343.86	145.474
32	0	23	0	988.601	728.51	170.039	236.906	696.28	880.64	721.803	225.82
33	0	21	1	408.138	581.59	270.395	130.978	569.859		313.469	192.345
34	0	21	0	645.235	341.544	282.377	129.318	782.525	665.697	399.22	211.456
35	0	64	1	893.676	613.061	575.323	651.743	569.339	615.494	576.938
36	0	26	0	508.519	366.779		143.019	327.158	468.942	248.143	164.461
37	0	31	0	1029.48	664.481	326.701	244.334	758.403	979.52	307.817	85.2639
38	0	23	0	813.919	1008.85	496.548	-6.38166	655.821	546.591	535.459	344.622
15	0	33	0	709.89	528.338	237.437	234.145	582.369	515.906	262.443	255.456
40	0	31	0	941.977	749.19	686.017	148.644	435.249	675.61	999.697	194.878
41	0	23	0	437.802	410.825	413	93.2687	558.58	381.571	390.708	235.78
42	0	19	0	655.335	329.301	423.731	269.284	824.682	438.608	435.783	296.723
43	0	70	1	511.886	714.657	353.869	186.656	510.671	788.386	1031.35	548.782
44	0	29	1	951.677	435.066	647.7	1039.16	793.69	563.052	464.025	469.155
45	0	59	1	956.856	425.899	340.643	190.226	810.078	1162.64	351.563	168.32
2	0	56	1	670.42	810.605	735.21	645.24	1164.42	1115.84	459.485	226.269
47	0	32	1	384.759	296.228	232.609	113.443	487.564	208.54	136.347	241.699
48	0	37	1	825.327	662.725	488.084	378.74	917.233	594.552	490.721	500.213
49	0	33	0	427.601	390.387	221.018	127.44	458.281	472.622	260.089	629.349
50	0	36	1	382.112	284.629	839.022	136.068	424.543	435.101	489.507	515.23
51	0	55	0	427.513	381.847	223.551	144.911	376.728	269.265	351.594	775.034
1	0	26	1	330.163	213.908	364.772	-30.6617	182.584	424.278	-8.18124	32.412
53	1	23	1	768.837	941.634	741.244	853.634	588.504	585.618	998.846	185.285
54	1	54	1	569.057	432.166	579.456	370.563	598.792	504.184	373.889	594.659
111	1	29	1	638.098	567.059	525.257	571.768	718.952	659.178	756.335
56	1	27	0	567.08	454.039	452.483	484.359	407.715	556.276	347.262	538.054
57	1	20	0	776.271	573.504	542.735	331.334	671.178	770.613	434.689	151.983
58	1	24	1		828.09	534.998	266.328	895.017	578.823	451.125	159.197
106	0	22	0	110.71	328.18	382.986	196.897	276.467	25.4868	447.711	121.656
60	1	30	1	991.177	540.762	619.546	512.275	910.698	696.708	844.291	933.733
61	1	32	1	728.248	869.837	465.178		817.778	681.616	501.954	414.301
62	1	26	1	425.991	454.373	454.688	50.8714	601.526	547.386	500.163	58.2673
63	1	24	1	535.628	758.712	362.984	82.4693	722.032	346.676	255.713	145.16
64	1	31	1	444.508	693.807	754.617	181.293	380.59	545.11	372.346	163.874
100	1	22	0	773.199	497.377	518.319	-35.7208	822.619	387.181	463.817	41.7998
66	1	64	1	708.656	664.296	184.634	30.1608	442.173	371.267	362.651	149.208
67	1	23	1	758.296	536.727	734.104	323.465	556.342	423.316	733.315	205.982
13	1	22	1	817.368	390.591	286.786	35.0815	907.779	547.71	787.203	86.8677
69	1	39	1	943.832	709.341	311.561	298.603	789.564	483.587	353.694	268.966
20	1	32	1	464.427	37.0945	210.292	-91.9487	834.466	343.489	195.413	442.032
71	1	29	0	883.008	887.411	761.008	458.652	1157.5	931.655	760.907	119.649
72	1	32	1	910.729	681.661	1000.26	542.739	750	644.129	672.059	203.731
73	1	25	0	736.485	244.852	348.984	-12.8094	679.994	581.058	443.961	146.0678
110	1	66	1		518.401	349.751	240.995		679.128	439.495	118.202
75	1	21	0	694.372	564.023	493.94	379.608	772.68	377.942	499.823	287.766
76	1	28	1	1093.22	1313.26	740.44	637.944	1292.03	1264.7	1190	609.139
21	1	25	0	779.22	547.439	363.132	292.74	358.588	830.627	195.327	238.215
78	1	22	0	580.424	629.929	412.352	83.1855	604.143	723.45	452.302	105.099
79	1	33	0	706.721	377.155	789.628	381.369	1025.25	549.652	685.915	193.008
80	1	23	0	692.544	416.767	501.314	175.619	982.575	771.663	481.643	150.548
94	1	24	0	742.654	717.457	532.021	43.2036	736.219	578.28	602.016	120.543
82	1	20	0	567.906	337.572	370.248	270.303	383.403	782.115	311.068	244.119
83	1	23	0	1109.86	1328.41	458.828	729.385	1001.87	621.068	749.679	709.551
108	0	33	0	524.544	516.395	322.025	427.74	756.259	393.115	450.249	140.617
85	0	24	1	213.349	326.364	657.93	135.878	416.375	477.777	678.231	144.706
86	0	45	1	719.019	256.418	488.519	-13.5595	828.065	522.914	240.525	125.599
87	0	24	0	777.145	689.879	374.205	264.501	760.173	502.234	571.114	218.437
88	0	21	0	392.474	335.403	159.692	-13.8651	216.826	189.584	318.267	61.8209
89	0	31	1	731.56	824.188	571.083		780.112	562.048	643.005	314.598
90	0	72	1	574.873	579.711	709.578	833.977	658.716	527.611	240.666	517.541
91	0	23	1	616.83	495.213	561.916	172.32	664.356	594.113	378.546	391.448
92	0	21	1	562.898	164.173	266.928	177.773	783.207	339.78	125.226	258.712
93	0	40	1	446.328	561.009	610.263		641.674	519.146	251.37	142.315
81	0	68	0	344.413	226.189	58.6127		299.9	290.412	203.975
3	0	34	1	624.626	241.644	68.236	320.27	414.359	341.906	310.368	109.813
8	0	25	0	622.258	629.707	198.32	74.1697	315.282	436.061	277.126	54.4183
31	0	27	1	976.986	675.008	749.401	488.471	847.885	624.007	513.936	325.394
98	0	22	1	342.618	607.794		-84.6533	525.373	336.393	476.175	88.19652
99	0	33	0	581.299	367.237	519.776	542.554	445.542	609.955	663.626	219.804
65	0	25	0	623.414	196.754	96.2824	81.255	735.894	610.32	389.444	63.8328
26	0	27	0	921.731	715.489	376.332	110.861	741.287	609.736	398.13	175.654
102	0	25	1	876.242	435.798	746.334	687.745	933.627	669.339	440.223	37.5277
103	0	23	0	587.851	264.613	581.229	34.562	639.684	252.192	496.648	147.875
104	0	24	1	627.991	383.034	423.09	49.6057	706.09	493.26	670.512	105.85
105	0	20	0	423.661	167.198	406.531	35.2397	550.438	330.943	230.341	126.749
59	0	48	1	832.404	741.979	531.007	584.528	684.427	648.903	380.007	67.2326
107	0	32	0	599.855	363.878	119.644	213.252	733.779	518.147	548.088	634.168
84	0	22	1	562.895	621.436	574.149	670.018	595.596	496.343	733.818	923.767
109	0	19	1	475.061	615.367	315.376	136.956	515.311	401.225	512.18	271.365
74	0	24	1	475.16	813.53	245.92	439.351	685.161	743.027	273.796	60.5767
55	0	26	0	747.189	389.075	640.221	330.614	619.471	792.594	447.121	170.8
112	0	23	0	577.731	444.973	407.52	442.486	550.286	511.196	357.821	576.045
113	0	63	1	884.39	464.004	375.255	397.026		856.195	278.024	430.972
