# Supplementary material for: Evaluation of morphological variations of mandibular bone in adult bruxers using CBCT: A cross-sectional study
Source: PLoS One. 2026 Feb 5;21(2):e0342472. doi: 10.1371/journal.pone.0342472 (PMC12875488; doi:10.1371/journal.pone.0342472)
Supplement: S2 Table — (CSV) [file pone.0342472.s003.csv]

id	Tooth	D0	D+30
11	41	683.202	698.321
11	43	499.992	509.338
11	44	336.391	314.037
11	46	298.418	348.005
11	31	834.333	897.803
11	33	539.176	535.976
11	34	313.906	365.725
11	36	467.059	457.342
52	41	428.346	402.717
52	43	480.627	472.276
52	44	289.252	275.094
52	46	279.094	275.481
52	31	728.954	754.53
52	33	217.508	165.869
52	34	246.285	279.548
52	36	757.43	786.278
46	41	700.285	725.69
46	43	385.476	337.863
46	44	247.302	270.072
46	46	113.566	142.1301
46	31	619.374	626.245
46	33	166.849	124.057
46	34	226.465	273.149
46	36	88.2946	15.68
4	41	1008.19	993.303
4	43	729.924	702.193
4	44	780.92	741.42
4	46	295.686	295.737
4	31	596.369	601.929
4	33	716.999	659.749
4	34	886.543	882.15
4	36	290.492	231.015
9	41	751.025	760.507
9	43	449.847	457.719
9	44	454.996	451.129
9	46	70.751	130.964
9	31	716.278	700.567
9	33	401.262	405.475
9	34	276.16	220.425
9	36	150.644	146.018
68	41	595.828	660.882
68	43	567.401	568.496
68	44	428.602	446.964
68	46	78.3569	79.199
68	31	510.031	468.582
68	33	480.282	471.242
68	34	488.027	545.099
68	36	104.344	48.147
39	41	618.84	629.59
39	43	1281.52	1124.56
39	44	638.398	625.008
39	46	333.827	406.368
39	31	826.311	907.679
39	33	748.988	635.027
39	34	530.731	557.795
39	36	243.111	240.212
19	41	737.125	708.193
19	43	648.614	575.599
19	44	316.248	362.549
19	46	422.083	437.436
19	31	800.592	766.261
19	33	396.977	468.982
19	34	315.996	209.449
19	36	155.411	289.138
70	41	779.857	757.725
70	43	469.174	489.851
70	44	360.985	415.438
70	46	10.423	49.0307
70	31	761.191	728.444
70	33	644.952	659.254
70	34	143.881	106.355
70	36	-14.1193	75.5202
77	41	563.065	679.627
77	43	251.496	327.034
77	44	313.161	336.123
77	46	-24.6811	72.981
77	31	414.603	481.454
77	33	378.881	433.664
77	34	255.87	408.708
77	36	233.395	165.1858
23	41	697.732	615.284
23	43	331.888	237.874
23	44	248.559	295.438
23	46	224.486	229.42
23	31	429.911	463.184
23	33	399.145	389.861
23	34	319.458	329.85
23	36	106.704	42.8918
93	41	641.674	627.569
93	43	519.146	465.953
93	44	251.37	205.848
93	46	142.315	87
93	31	446.328	398.456
93	33	561.009	611.85
93	34	610.263	598.45
81	41	299.9	373.545
81	43	290.412	358.046
81	44	203.975	223.274
81	31	344.413	368.709
81	33	226.189	287.116
81	34	58.6127	132.072
3	41	414.359	378.166
3	43	341.906	235.532
3	44	310.368	367.302
3	46	109.813	118.842
3	31	624.626	699.614
3	33	241.644	299.661
3	34	68.236	79.5791
3	36	320.27	360.774
8	41	315.282	456.895
8	43	436.061	474.63
8	44	277.126	383.524
8	46	54.4183	-25.3799
8	31	622.258	759.727
8	33	629.707	754.682
8	34	198.32	227.331
8	36	74.1697	54.5606
31	41	847.885	905.376
31	43	624.007	617.871
31	44	513.936	557.097
31	46	325.394	429.612
31	31	976.986	997.094
31	33	675.008	795.71
31	34	749.401	879.756
31	36	488.471	510.986
99	41	445.542	497.68
99	43	609.955	722.748
99	44	663.626	736.96
99	31	581.299	556.997
99	33	367.237	363.246
99	34	519.776	476.712
99	36	542.554	585.134
65	41	735.894	684.556
65	43	610.32	671.89
65	44	389.444	515.057
65	46	-0.189673	-54.8126
65	31	623.414	681.063
65	33	196.754	298.016
65	34	96.2824	113.078
65	36	81.255	142.3
26	41	741.287	679.168
26	43	609.736	553.801
26	44	398.13	333.58
26	46	175.654	223.898
26	31	921.731	903.532
26	33	715.489	676.897
26	34	376.332	458.945
26	36	110.861	101.281
103	41	639.684	588.682
103	43	252.192	363.956
103	44	496.648	543.202
103	46	147.875	117.315
103	31	587.851	572.318
103	33	264.613	255.832
103	34	581.229	555.297
103	36	34.562	74.8126
59	41	884.427	916.189
59	43	648.903	608.956
59	44	380.007	394.961
59	46	67.2326	74.078
59	31	832.404	811.512
59	33	741.979	762.013
59	34	531.007	495.414
59	36	584.528	733.333
84	41	595.596	495.424
84	43	496.343	496.068
84	44	733.818	762.402
84	46	923.767	936.396
84	31	562.895	541.455
84	33	621.436	580.48
84	34	574.149	547.069
84	36	670.018	610.471
109	41	515.311	502.281
109	43	401.225	488.821
109	44	512.18	494.431
109	46	271.365	335.814
109	31	475.061	414.691
109	33	615.367	580.386
109	34	315.376	364.123
109	36	136.956	177.611
74	41	685.161	763.039
74	43	743.027	722.837
74	44	273.796	182.003
74	46	60.5767	93.118
74	31	475.16	573.451
74	33	813.53	702.987
74	34	245.92	338.506
74	36	439.351	391.244
55	41	819.471	872.136
55	43	792.594	707.396
55	44	447.121	397.124
55	46	170.8	223.195
55	31	747.189	735.336
55	33	389.075	356.942
55	34	640.221	606.04
55	36	330.614	303.79
112	41	550.286	449.026
112	43	511.196	572.31
112	44	357.821	480.767
112	46	576.045	553.53
112	31	577.731	622.344
112	33	444.973	537.076
112	34	407.52	315.394
112	36	442.486	492.775
