# Supplementary material for: Evaluation of morphological variations of mandibular bone in adult bruxers using CBCT: A cross-sectional study
Source: PLoS One. 2026 Feb 5;21(2):e0342472. doi: 10.1371/journal.pone.0342472 (PMC12875488; doi:10.1371/journal.pone.0342472)
Supplement: S3 Table — (CSV) [file pone.0342472.s004.csv]

patient_id	Tooth	mean
46	31	903.544
46	33	185.209
46	34	239.881
46	36	-48.0216
46	41	705.81
46	43	213.003
46	44	310.548
46	46	12.7984
4	31	693.312
4	33	573.251
4	34	881.818
4	36	366.296
4	41	964.516
4	43	730.475
4	44	569.309
4	46	375.043
62	31	276.763
62	33	379.931
62	34	410.81
62	36	-7.63351
62	41	551.295
62	43	124.788
62	44	238.602
62	46	44.0447
8	31	714.906
8	33	541.594
8	34	401.975
8	36	11.587
8	41	574.747
8	43	403.054
8	44	401.615
8	46	227.045
71	31	901.263
71	33	724.105
71	34	620.167
71	36	485.163
71	41	1096.1
71	43	863.847
71	44	477.709
71	46	415.811
54	31	1049.92
54	33	510.81
54	34	512.195
54	36	463.457
54	41	994.637
54	43	534.07
54	44	360.831
54	46	391.579
44	31	886.454
44	33	412.132
44	34	422.803
44	36	1308.63
44	41	761.919
44	43	522.165
44	44	435.927
44	46	290.633
97	31	581.976
97	33	571.146
97	34	348.283
97	36	58.1301
97	41	704.224
97	43	433.813
97	44	198.276
97	46	136.309
101	31	621.534
101	33	417.185
101	34	561.279
101	36	255.688
101	41	545.122
101	43	726.599
101	44	751.415
101	46	679.779
95	31	652.351
95	33	368.172
95	34	298.509
95	36	736.712
95	41	541.161
95	43	364.839
95	44	153.909
95	46	723.804
