# Supplementary material for: Evaluation of morphological variations of mandibular bone in adult bruxers using CBCT: A cross-sectional study
Source: PLoS One. 2026 Feb 5;21(2):e0342472. doi: 10.1371/journal.pone.0342472 (PMC12875488; doi:10.1371/journal.pone.0342472)
Supplement: S6 Table — (CSV) [file pone.0342472.s007.csv]

Patient_id	Operator 1 measurements (°)	Operator 2 measurements (°)	Mean (°)	Difference (°)	Patients status
52	106.23	107.02	106.63	-0.79	B
95	109.53	112.66	111.095	-3.13	B
5	114.3	115.21	114.755	-0.91	B
6	128.55	125.55	127.05	3	B
12	116.52	118.8	117.66	-2.28	B
17	120.25	119.3	119.775	0.95	B
18	111.35	114.19	112.77	-2.84	B
22	123.71	124.41	124.06	-0.7	B
23	134.61	130.85	132.73	3.76	B
27	118.77	123.15	120.96	-4.38	B
97	127.57	125.04	126.31	2.53	B
34	113.74	116.32	115.03	-2.58	B
38	120.29	116.7	118.5	3.59	B
15	116.98	119.23	118.11	-2.25	B
47	124.97	125.04	125.01	-0.07	B
48	122	123.6	122.8	-1.6	B
49	129.4	128.99	129.2	0.41	B
1	106.03	104.5	105.27	1.53	B
53	109.18	113.7	111.44	-4.52	B
56	119.11	121.96	120.54	-2.85	B
60	106.06	104	105.03	2.06	B
61	122.17	125.55	123.86	-3.38	B
62	110.98	109.65	110.32	1.33	B
64	104.17	104.78	104.48	-0.61	B
67	107.16	109.49	108.33	-2.33	B
20	118.85	124.24	121.55	-5.39	B
72	116.55	118.58	117.57	-2.03	B
75	104.42	103.8	104.11	0.62	B
21	122.63	118.18	120.41	4.45	B
78	120.05	120.83	120.44	-0.78	B
79	112.18	115.63	113.91	-3.45	B
85	108.95	113.33	111.14	-4.38	B
87	120.04	119.6	119.82	0.44	B
89	114.64	118.84	116.74	-4.2	B
31	103.12	109.06	106.09	-5.94	B
102	125.76	125.68	125.72	0.08	B
59	113.87	117.08	115.48	-3.21	B
74	130.27	132.5	131.39	-2.23	B
7	118.72	117.39	118.06	1.33	NB
96	119.08	118.8	118.94	0.28	NB
9	118.52	120.96	119.74	-2.44	NB
10	116.8	118.78	117.79	-1.98	NB
68	107.21	109.31	108.26	-2.1	NB
14	112.8	114.39	113.6	-1.59	NB
39	116.24	113.83	115.04	2.41	NB
16	114.24	109.77	112.01	4.47	NB
70	112.05	110.29	111.17	1.76	NB
77	124.53	125.83	125.18	-1.3	NB
29	112.91	115.83	114.37	-2.92	NB
30	129.87	134.12	132	-4.25	NB
37	118.96	118.72	118.84	0.24	NB
40	123.81	123.43	123.62	0.38	NB
41	124.46	126.58	125.52	-2.12	NB
42	117.89	115.86	116.88	2.03	NB
50	111.89	113.74	112.82	-1.85	NB
106	121.44	124.08	122.76	-2.64	NB
100	132.46	133.31	132.89	-0.85	NB
73	120.46	116.67	118.57	3.79	NB
80	123.57	121.14	122.36	2.43	NB
82	114.95	119.45	117.2	-4.5	NB
83	128.61	125.81	127.21	2.8	NB
86	123.14	119.78	121.46	3.36	NB
88	125.16	122.63	123.9	2.53	NB
91	126.71	125.42	126.07	1.29	NB
92	121.36	120.03	120.7	1.33	NB
93	118.81	117.4	118.11	1.41	NB
3	125.23	128.2	126.72	-2.97	NB
8	121.71	123.54	122.63	-1.83	NB
99	128.27	125.26	126.77	3.01	NB
65	125.08	126.59	125.84	-1.51	NB
26	127.2	129.35	128.28	-2.15	NB
103	123.79	125.93	124.86	-2.14	NB
104	121.91	124.19	123.05	-2.28	NB
105	126.61	124.25	125.43	2.36	NB
109	126.4	123.43	124.92	2.97	NB
55	121.32	124.42	122.87	-3.1	NB
112	129.59	128.4	129	1.19	NB
101	115.99	117.14	116.57	-1.15	NB
