# Supplementary material for: Evaluation of morphological variations of mandibular bone in adult bruxers using CBCT: A cross-sectional study
Source: PLoS One. 2026 Feb 5;21(2):e0342472. doi: 10.1371/journal.pone.0342472 (PMC12875488; doi:10.1371/journal.pone.0342472)
Supplement: S7 Table — (CSV) [file pone.0342472.s008.csv]

Patient_id	J0 (°) OP1	J+1month (°) OP1	Mean (°)	Différence (°)	J0 (°) OP2	J+1month (°) OP2	Mean (°)	Difference (°)
52	107.02	110.8	108.91	-3.78	106.23	105.67	105.95	0.56
95	118.66	118.33	118.495	0.33	119.53	118.18	118.86	1.35
7	117.39	116.94	117.165	0.45	118.72	120.16	119.44	-1.44
96	118.8	118.61	118.705	0.19	119.08	118.78	118.93	0.3
9	120.96	124.71	122.835	-3.75	118.52	121.44	119.98	-2.92
10	108.78	111.95	110.365	-3.17	106.8	108.57	107.69	-1.77
68	109.31	109.28	109.295	0.03	107.21	107.63	107.42	-0.42
14	114.39	112.04	113.215	2.35	110.8	109.43	110.12	1.37
39	113.83	114.28	114.055	-0.45	116.24	118.25	117.25	-2.01
34	116.32	115.74	116.03	0.58	113.74	114.58	114.16	-0.84
